# Supplementary material for: Protease production by Serratia liquefaciens NRC1 using fish gut waste as a sustainable approach to antimicrobial peptide generation and combating Candida auris acquired resistance
Source: Microb Cell Fact. 2025 Jul 2;24:155. doi: 10.1186/s12934-025-02767-0 (PMC12220321; doi:10.1186/s12934-025-02767-0)
Supplement: Supplementary file 1 — Supplementary Material 1: Raw Ct values. Description of data: Raw Ct values for qPCR analysis [file 12934_2025_2767_MOESM1_ESM.xlsx]

## Sheet: Sheet1
	Ct- value		Ct Value			Ct- value		Ct Value
	CDR1		Actine			ERG11		Actine
Control	16.933		16.582			17.51		16.582
Control	16.955		16.941			17.726		16.941
Control	17.52		17.91			19.18		17.91
Fluconazole	17.82		17.821			19.168		17.821
Fluconazole	17.84		18.237			20.461		18.237
Fluconazole	18.68		19.26			20.14		19.26
Control	16.933		16.582			17.51		16.582
Control	16.955		16.941			17.726		16.941
Control	17.52		17.91			19.18		17.91
Peptide	16.52		16.09			15.543		14.846
Peptide	15.078		15.006			16.001		15.006
Peptide	14.49		14.85			17.48		16.09
